# Supplementary material for: Symptom Structure of Depression in Older Adults on the Qinghai–Tibet Plateau: A Network Analysis
Source: Int J Environ Res Public Health. 2022 Oct 24;19(21):13810. doi: 10.3390/ijerph192113810 (PMC9659106; doi:10.3390/ijerph192113810)
Supplement: Supplementary file 1 [file ijerph-19-13810-s001.zip]

Archive with 1 entries (1 files):
- ijerph-1971456-supplementary.pdf
